# Supplementary material for: Cryo-EM Structure of the Flagellar Motor Complex from Paenibacillus sp. TCA20
Source: Biomolecules. 2025 Mar 18;15(3):435. doi: 10.3390/biom15030435 (PMC11940548; doi:10.3390/biom15030435)
Supplement: Supplementary file 1 [file biomolecules-15-00435-s001.zip]

Archive with 1 entries (1 files):
- biomolecules-3493966-supplementary.pdf
